# Supplementary material for: Clinic-based prevalence of uncorrected refractive errors and associated visual impairment: a nationwide cross-sectional study of 3.6 million outpatients in Mexico
Source: BMC Public Health. 2026 Feb 20;26:1022. doi: 10.1186/s12889-026-26598-9 (PMC13032544; doi:10.1186/s12889-026-26598-9)
Supplement: Supplementary file 1 — Supplementary Material 1. [file 12889_2026_26598_MOESM1_ESM.xlsx]

## Sheet: STable1
		Total UREs		Astigmatism		Hyperopia		Hyperopia-astigmatism		Myopia		Myopia-astigmatism
STATE	n	cases	Clinic-based prevalence % (95% CI)	cases	Clinic-based prevalence % (95% CI)	cases	Clinic-based prevalence % (95% CI)	cases	Clinic-based prevalence % (95% CI)	cases	Clinic-based prevalence % (95% CI)	cases	Clinic-based prevalence % (95% CI)
AGUASCALIENTES	51828	10375	20.02% (19.67%-20.37%)	595	1.15% (1.06%-1.24%)	3415	6.59% (6.38%-6.81%)	627	1.21% (1.12%-1.31%)	2859	5.52% (5.32%-5.72%)	2879	5.55% (5.36%-5.76%)
BAJA CALIFORNIA	243415	48633	19.98% (19.82%-20.14%)	2954	1.21% (1.17%-1.26%)	18617	7.65% (7.54%-7.75%)	3628	1.49% (1.44%-1.54%)	11463	4.71% (4.63%-4.79%)	11971	4.92% (4.83%-5%)
BAJA CALIFORNIA SUR	14877	6515	43.79% (42.99%-44.59%)	330	2.22% (1.99%-2.47%)	2872	19.3% (18.67%-19.95%)	673	4.52% (4.2%-4.87%)	1257	8.45% (8.01%-8.91%)	1383	9.3% (8.83%-9.77%)
CAMPECHE	11886	2080	17.5% (16.82%-18.19%)	130	1.09% (0.91%-1.3%)	857	7.21% (6.75%-7.69%)	155	1.3% (1.11%-1.52%)	547	4.6% (4.23%-4.99%)	391	3.29% (2.98%-3.63%)
CHIAPAS	76193	23412	30.73% (30.4%-31.06%)	529	0.69% (0.64%-0.76%)	12029	15.79% (15.53%-16.05%)	984	1.29% (1.21%-1.37%)	5728	7.52% (7.33%-7.71%)	4142	5.44% (5.28%-5.6%)
CHIHUAHUA	95792	30001	31.32% (31.03%-31.61%)	1797	1.88% (1.79%-1.96%)	11007	11.49% (11.29%-11.69%)	2329	2.43% (2.33%-2.53%)	7176	7.49% (7.33%-7.66%)	7692	8.03% (7.86%-8.2%)
CIUDAD DE MEXICO	408708	117691	28.8% (28.66%-28.93%)	6409	1.57% (1.53%-1.61%)	38125	9.33% (9.24%-9.42%)	7601	1.86% (1.82%-1.9%)	27488	6.73% (6.65%-6.8%)	38068	9.31% (9.23%-9.4%)
COAHUILA	78407	20998	26.78% (26.47%-27.09%)	1124	1.43% (1.35%-1.52%)	7568	9.65% (9.45%-9.86%)	1139	1.45% (1.37%-1.54%)	5533	7.06% (6.88%-7.24%)	5634	7.19% (7.01%-7.37%)
COLIMA	30581	8076	26.41% (25.92%-26.91%)	295	0.96% (0.86%-1.08%)	4135	13.52% (13.14%-13.91%)	519	1.7% (1.56%-1.85%)	1826	5.97% (5.71%-6.24%)	1301	4.25% (4.03%-4.49%)
DURANGO	64282	14478	22.52% (22.2%-22.85%)	672	1.05% (0.97%-1.13%)	5917	9.2% (8.98%-9.43%)	589	0.92% (0.84%-0.99%)	3890	6.05% (5.87%-6.24%)	3410	5.3% (5.13%-5.48%)
ESTADO DE MEXICO	557507	153290	27.5% (27.38%-27.61%)	9004	1.62% (1.58%-1.65%)	44352	7.96% (7.88%-8.03%)	8401	1.51% (1.48%-1.54%)	37194	6.67% (6.61%-6.74%)	54339	9.75% (9.67%-9.82%)
GUANAJUATO	190530	57262	30.05% (29.85%-30.26%)	2990	1.57% (1.51%-1.63%)	20912	10.98% (10.84%-11.12%)	3147	1.65% (1.59%-1.71%)	14741	7.74% (7.62%-7.86%)	15472	8.12% (8%-8.24%)
GUERRERO	44335	11293	25.47% (25.07%-25.88%)	415	0.94% (0.85%-1.03%)	6592	14.87% (14.54%-15.2%)	902	2.03% (1.91%-2.17%)	1865	4.21% (4.02%-4.4%)	1519	3.43% (3.26%-3.6%)
HIDALGO	29704	8507	28.64% (28.13%-29.16%)	515	1.73% (1.59%-1.89%)	2757	9.28% (8.95%-9.62%)	453	1.53% (1.39%-1.67%)	2006	6.75% (6.47%-7.04%)	2776	9.35% (9.02%-9.68%)
JALISCO	258828	75554	29.19% (29.02%-29.37%)	3283	1.27% (1.23%-1.31%)	31102	12.02% (11.89%-12.14%)	4463	1.72% (1.67%-1.78%)	19013	7.35% (7.25%-7.45%)	17693	6.84% (6.74%-6.93%)
MICHOACAN	68080	16441	24.15% (23.83%-24.47%)	678	1% (0.92%-1.07%)	7098	10.43% (10.2%-10.66%)	846	1.24% (1.16%-1.33%)	3952	5.8% (5.63%-5.98%)	3867	5.68% (5.51%-5.86%)
MORELOS	21835	3038	13.91% (13.46%-14.38%)	149	0.68% (0.58%-0.8%)	1123	5.14% (4.85%-5.44%)	219	1% (0.88%-1.14%)	846	3.87% (3.62%-4.14%)	701	3.21% (2.98%-3.45%)
NAYARIT	46365	9232	19.91% (19.55%-20.28%)	315	0.68% (0.61%-0.76%)	4879	10.52% (10.25%-10.81%)	530	1.14% (1.05%-1.24%)	1826	3.94% (3.76%-4.12%)	1682	3.63% (3.46%-3.8%)
NUEVO LEON	252506	79453	31.47% (31.28%-31.65%)	3483	1.38% (1.33%-1.43%)	34321	13.59% (13.46%-13.73%)	5235	2.07% (2.02%-2.13%)	19060	7.55% (7.45%-7.65%)	17354	6.87% (6.77%-6.97%)
OAXACA	36641	7307	19.94% (19.53%-20.36%)	281	0.77% (0.68%-0.86%)	3577	9.76% (9.46%-10.07%)	290	0.79% (0.7%-0.89%)	1682	4.59% (4.38%-4.81%)	1477	4.03% (3.83%-4.24%)
PUEBLA	151774	44108	29.06% (28.83%-29.29%)	1853	1.22% (1.17%-1.28%)	14301	9.42% (9.28%-9.57%)	2021	1.33% (1.27%-1.39%)	11528	7.6% (7.46%-7.73%)	14405	9.49% (9.34%-9.64%)
QUERETARO	105143	25891	24.62% (24.36%-24.89%)	1483	1.41% (1.34%-1.48%)	8536	8.12% (7.95%-8.29%)	1390	1.32% (1.25%-1.39%)	6810	6.48% (6.33%-6.63%)	7672	7.3% (7.14%-7.46%)
QUINTANA ROO	40677	12638	31.07% (30.62%-31.52%)	405	1% (0.9%-1.1%)	5553	13.65% (13.32%-13.99%)	825	2.03% (1.89%-2.17%)	3241	7.97% (7.71%-8.24%)	2614	6.43% (6.19%-6.67%)
SAN LUIS POTOSI	64801	20824	32.14% (31.78%-32.5%)	885	1.37% (1.28%-1.46%)	7180	11.08% (10.84%-11.32%)	1136	1.75% (1.65%-1.86%)	5405	8.34% (8.13%-8.56%)	6218	9.6% (9.37%-9.82%)
SINALOA	192436	33083	17.19% (17.02%-17.36%)	1554	0.81% (0.77%-0.85%)	17201	8.94% (8.81%-9.07%)	2356	1.22% (1.18%-1.27%)	6580	3.42% (3.34%-3.5%)	5392	2.8% (2.73%-2.88%)
SONORA	146398	24505	16.74% (16.55%-16.93%)	1092	0.75% (0.7%-0.79%)	12011	8.2% (8.06%-8.35%)	1280	0.87% (0.83%-0.92%)	5519	3.77% (3.67%-3.87%)	4603	3.14% (3.06%-3.23%)
TABASCO	51171	19109	37.34% (36.92%-37.76%)	787	1.54% (1.43%-1.65%)	10235	20% (19.66%-20.35%)	1510	2.95% (2.81%-3.1%)	3960	7.74% (7.51%-7.97%)	2617	5.11% (4.92%-5.31%)
TAMAULIPAS	104010	33834	32.53% (32.24%-32.82%)	1666	1.6% (1.53%-1.68%)	15488	14.89% (14.68%-15.11%)	3348	3.22% (3.11%-3.33%)	6626	6.37% (6.22%-6.52%)	6706	6.45% (6.3%-6.6%)
TLAXCALA	11421	4349	38.08% (37.19%-38.98%)	444	3.89% (3.54%-4.26%)	920	8.06% (7.56%-8.57%)	358	3.13% (2.82%-3.47%)	1123	9.83% (9.29%-10.39%)	1504	13.17% (12.55%-13.8%)
VERACRUZ	166093	35428	21.33% (21.13%-21.53%)	1693	1.02% (0.97%-1.07%)	16012	9.64% (9.5%-9.78%)	2438	1.47% (1.41%-1.53%)	8177	4.92% (4.82%-5.03%)	7108	4.28% (4.18%-4.38%)
YUCATAN	47885	11942	24.94% (24.55%-25.33%)	601	1.26% (1.16%-1.36%)	4641	9.69% (9.43%-9.96%)	1101	2.3% (2.17%-2.44%)	3215	6.71% (6.49%-6.94%)	2384	4.98% (4.79%-5.18%)
ZACATECAS	30930	11371	36.76% (36.23%-37.3%)	567	1.83% (1.69%-1.99%)	3368	10.89% (10.54%-11.24%)	678	2.19% (2.03%-2.36%)	3149	10.18% (9.85%-10.52%)	3609	11.67% (11.31%-12.03%)
Total	3695039	980718	26.54% (26.5%-26.59%)	48978	1.33% (1.31%-1.34%)	376701	10.19% (10.16%-10.23%)	61171	1.66% (1.64%-1.67%)	235285	6.37% (6.34%-6.39%)	258583	7% (6.97%-7.02%)
Supplementary table 1. Clinic-based prevalence of uncorrected refractive errors in Mexican outpatients by state. Abbreviatures: UREs= Uncorrected Refractive Errrors, CI= Confidence Intervals

## Sheet: STable2
			Total UREs			Astigmatism			Hyperopia			Hyperopia-astigmatism			Myopia			Myopia-astigmatism
Age (years)	Sex	n	Cases	Clinic-based prevalence % (95% CI)	ꭓ2/ Cramér’s V	Cases	Clinic-based prevalence % (95% CI)	ꭓ2/ Cramér’s V	Cases	Clinic-based prevalence % (95% CI)	ꭓ2/ Cramér’s V	cases	Clinic-based prevalence % (95% CI)	ꭓ2/ Cramér’s V	Cases	Clinic-based prevalence % (95% CI)	ꭓ2/ Cramér’s V	Cases	Clinic-based prevalence % (95% CI)	ꭓ2/ Cramér’s V
<10	Female	53082	17132	32.27% (31.88%-32.67%)	0.73421, df = 1, p= 0.3915/ 0.002	2333	4.4% (4.22%-4.57%)	0.039314, df = 1, p=0.8428/ 0.0006	2348	4.42% (4.25%-4.6%)	16.395, df = 1, p< 0.0001/ 0.012	1585	2.99% (2.84%-3.13%)	34.703, df = 1, p< 0.0001/ 0.018	4075	7.68% (7.45%-7.91%)	50.853, df = 1, p< 0.0001/ 0.022	6791	12.79% (12.51%-13.08%)	35.803, df = 1, p< 0.0001/ 0.018
	Male	49796	16197	32.53% (32.12%-32.94%)		2175	4.37% (4.19%-4.55%)		1950	3.92% (3.75%-4.09%)		1815	3.64% (3.48%-3.81%)		3252	6.53% (6.32%-6.75%)		7005	14.07% (13.76%-14.38%)
10 to 19	Female	308237	80994	26.28% (26.12%-26.43%)	51.998, df = 1, p< 0.0001/ 0.009	4132	1.34% (1.3%-1.38%)	185.82, df = 1, p< 0.0001/ 0.018	3610	1.17% (1.13%-1.21%)	3.9026, df = 1, p= 0.04821/ 0.002	2203	0.71% (0.69%-0.75%)	213.71, df = 1, p< 0.0001/ 0.02	36890	11.97% (11.85%-12.08%)	1007.4, df = 1, p< 0.0001/ 0.043	34159	11.08% (10.97%-11.19%)	894.89, df = 1, p< 0.0001/ 0.041
	Male	217667	59139	27.17% (26.98%-27.36%)		3940	1.81% (1.75%-1.87%)		2681	1.23% (1.19%-1.28%)		2385	1.1% (1.05%-1.14%)		20040	9.21% (9.09%-9.33%)		30093	13.83% (13.68%-13.97%)
20 to 29	Female	348096	78449	22.54% (22.4%-22.68%)	525.88, df = 1, p< 0.0001/ 0.03	2608	0.75% (0.72%-0.78%)	275.45, df = 1, p< 0.0001/ 0.022	2066	0.59% (0.57%-0.62%)	4.5347, df = 1, p= 0.03321/ 0.002	965	0.28% (0.26%-0.3%)	178.01, df = 1, p< 0.0001/ 0.017	38958	11.19% (11.09%-11.3%)	546.34, df = 1, p< 0.0001/ 0.031	33852	9.72% (9.63%-9.82%)	2065.2, df = 1, p< 0.0001/0.061
	Male	205449	51863	25.24% (25.06%-25.43%)		2442	1.19% (1.14%-1.24%)		1315	0.64% (0.61%-0.68%)		1027	0.5% (0.47%-0.53%)		18905	9.2% (9.08%-9.33%)		28174	13.71% (13.56%-13.86%)
30 to 39	Female	264696	58581	22.13% (21.97%-22.29%)	103.18, df = 1, p< 0.0001/ 0.015	2401	0.91% (0.87%-0.94%)	103.12, df = 1, p<0.0001/ 0.015	4950	1.87% (1.82%-1.92%)	53.068, df = 1, p< 0.0001/ 0.002	984	0.37% (0.35%-0.4%)	59.495, df = 1, p< 0.0001/ 0.011	26947	10.18% (10.07%-10.3%)	289.1, df = 1, p< 0.0001/ 0.026	23299	8.8% (8.69%-8.91%)	850.95, df = 1, p< 0.0001/ 0.045
	Male	154858	36379	23.49% (23.28%-23.7%)		1913	1.24% (1.18%-1.29%)		2421	1.56% (1.5%-1.63%)		827	0.53% (0.5%-0.57%)		13284	8.58% (8.44%-8.72%)		17934	11.58% (11.42%-11.74%)
40 to 49	Female	395044	126571	32.04% (31.89%-32.19%)	266.41, df = 1, p< 0.0001/ 0.007	4184	1.06% (1.03%-1.09%)	93.592, df = 1, p< 0.0001/ 0.013	76213	19.29% (19.17%-19.42%)	13.353, df = 1, p< 0.001/ 0.011	3426	0.87% (0.84%-0.9%)	62.933, df = 1, p< 0.0001/ 0.01	24353	6.16% (6.09%-6.24%)	15.988, df = 1, p< 0.0001/ 0.005	18395	4.66% (4.59%-4.72%)	588.99, df = 1, p< 0.0001/ 0.031
	Male	208126	71002	34.11% (33.91%-34.32%)		2788	1.34% (1.29%-1.39%)		40968	19.68% (19.51%-19.86%)		2237	1.07% (1.03%-1.12%)		12291	5.91% (5.8%-6.01%)		12718	6.11% (6.01%-6.21%)
50 to 59	Female	457446	119830	26.2% (26.07%-26.32%)	1024.7, df = 1, p< 0.0001/ 0.038	4465	0.98% (0.95%-1%)	125.38, df = 1, p< 0.0001/ 0.013	82249	17.98% (17.87%-18.09%)	338.13, df = 1, p< 0.0001/ 0.004	7567	1.65% (1.62%-1.69%)	67.659, df = 1, p< 0.0001/ 0.009	12967	2.83% (2.79%-2.88%)	133.26, df = 1, p< 0.0001/ 0.013	12582	2.75% (2.7%-2.8%)	291.94, df = 1, p< 0.0001/ 0.02
	Male	248819	74034	29.75% (29.57%-29.93%)		3146	1.26% (1.22%-1.31%)		49174	19.76% (19.61%-19.92%)		4785	1.92% (1.87%-1.98%)		8276	3.33% (3.26%-3.4%)		8653	3.48% (3.41%-3.55%)
60 to 69	Female	313377	73092	23.32% (23.18%-23.47%)	784.74, df = 1, p< 0.0001/ 0.039	3599	1.15% (1.11%-1.19%)	251.86, df = 1, p< 0.0001/ 0.022	47485	15.15% (15.03%-15.28%)	68.752, df = 1, p< 0.0001/ 0.021	10280	3.28% (3.22%-3.34%)	54.387, df = 1, p< 0.0001/ 0.01	4801	1.53% (1.49%-1.58%)	340.98, df = 1, p< 0.0001/ 0.026	6927	2.21% (2.16%-2.26%)	470.11, df = 1, p< 0.0001/ 0.03
	Male	183756	49377	26.87% (26.67%-27.07%)		3099	1.69% (1.63%-1.75%)		29464	16.03% (15.87%-16.2%)		6753	3.67% (3.59%-3.76%)		4141	2.25% (2.19%-2.32%)		5920	3.22% (3.14%-3.3%)
70 to 79	Female	139011	31425	22.61% (22.39%-22.83%)	289.33, df = 1, p< 0.0001/ 0.035	2168	1.56% (1.5%-1.63%)	196.61, df = 1, p< 0.0001/ 0.029	15602	11.22% (11.06%-11.39%)	3.6663, df = 1, p= 0.05552/ 0.011	6637	4.77% (4.66%-4.89%)	12.452, df = 1, p< 0.001/ 0.007	2524	1.82% (1.75%-1.89%)	144.92, df = 1, p< 0.0001/ 0.025	4494	3.23% (3.14%-3.33%)	324.82, df = 1, p< 0.0001/ 0.037
	Male	88057	22655	25.73% (25.44%-26.02%)		2096	2.38% (2.28%-2.48%)		9654	10.96% (10.76%-11.17%)		4494	5.1% (4.96%-5.25%)		2255	2.56% (2.46%-2.67%)		4156	4.72% (4.58%-4.86%)
≥80	Female	36298	8235	22.69% (22.26%-23.12%)	35.526, df = 1, p< 0.0001/ 0.024	807	2.22% (2.07%-2.38%)	29.257, df = 1, p< 0.0001/ 0.022	2860	7.88% (7.6%-8.16%)	7.087, df = 1, p= 0.007765/ 0.01	1958	5.39% (5.16%-5.63%)	0.04122, df = 1, p= 0.8391/ 0.0008	744	2.05% (1.91%-2.2%)	13.331, df = 1, p< 0.001/ 0.014	1866	5.14% (4.92%-5.37%)	66.28, df = 1, p< 0.0001/ 0.033
	Male	23224	5763	24.81% (24.26%-25.38%)		682	2.94% (2.72%-3.16%)		1691	7.28% (6.95%-7.62%)		1243	5.35% (5.07%-5.65%)		582	2.51% (2.31%-2.72%)		1565	6.74% (6.42%-7.07%)
	Total	3695039	980718	26.54% (26.5%-26.59%)		48978	1.33% (1.31%-1.34%)		376701	10.19% (10.16%-10.23%)		61171	1.66% (1.64%-1.67%)		235285	6.37% (6.34%-6.39%)		258583	7% (6.97%-7.02%)
Supplementary table 2. Clinic-based prevalence of uncorrected refractive errors in Mexican outpatients by age and sex. Abbreviatures: UREs= Uncorrected Refractive Errrors, CI= Confidence Intervals

## Sheet: STable3
		TOTAL VI		MiVI		MoVI		SVI
STATE	n	Cases	Clinic-based prevalence % (95% CI)	Cases	Clinic-based prevalence % (95% CI)	Cases	Incidence (%)	Cases	Clinic-based prevalence % (95% CI)
AGUASCALIENTES	51828	437	0.84% (0.77%-0.93%)	317	0.61% (0.55%-0.68%)	116	0.22% (0.18%-0.27%)	4	0.01% (0%-0.02%)
BAJA CALIFORNIA	243415	1147	0.47% (0.44%-0.5%)	881	0.36% (0.34%-0.39%)	262	0.11% (0.1%-0.12%)	4	0% (0%-0%)
BAJA CALIFORNIA SUR	14877	132	0.89% (0.74%-1.05%)	90	0.6% (0.49%-0.74%)	42	0.28% (0.2%-0.38%)	0	0% (0%-0.02%)
CAMPECHE	11886	40	0.34% (0.24%-0.46%)	27	0.23% (0.15%-0.33%)	12	0.1% (0.05%-0.18%)	1	0.01% (0%-0.05%)
CHIAPAS	76193	694	0.91% (0.84%-0.98%)	458	0.6% (0.55%-0.66%)	230	0.3% (0.26%-0.34%)	6	0.01% (0%-0.02%)
CHIHUAHUA	95792	417	0.44% (0.39%-0.48%)	279	0.29% (0.26%-0.33%)	130	0.14% (0.11%-0.16%)	8	0.01% (0%-0.02%)
CIUDAD DE MÉXICO	408708	4786	1.17% (1.14%-1.2%)	3322	0.81% (0.79%-0.84%)	1396	0.34% (0.32%-0.36%)	68	0.02% (0.01%-0.02%)
COAHUILA	78407	1266	1.61% (1.53%-1.71%)	672	0.86% (0.79%-0.92%)	521	0.66% (0.61%-0.72%)	73	0.09% (0.07%-0.12%)
COLIMA	30581	477	1.56% (1.42%-1.71%)	325	1.06% (0.95%-1.18%)	145	0.47% (0.4%-0.56%)	7	0.02% (0.01%-0.05%)
DURANGO	64282	396	0.62% (0.56%-0.68%)	241	0.37% (0.33%-0.43%)	150	0.23% (0.2%-0.27%)	5	0.01% (0%-0.02%)
ESTADO DE MEXICO	557507	6337	1.14% (1.11%-1.16%)	4682	0.84% (0.82%-0.86%)	1614	0.29% (0.28%-0.3%)	41	0.01% (0.01%-0.01%)
GUANAJUATO	190530	1136	0.6% (0.56%-0.63%)	761	0.4% (0.37%-0.43%)	361	0.19% (0.17%-0.21%)	14	0.01% (0%-0.01%)
GUERRERO	44335	563	1.27% (1.17%-1.38%)	322	0.73% (0.65%-0.81%)	231	0.52% (0.46%-0.59%)	10	0.02% (0.01%-0.04%)
HIDALGO	29704	527	1.77% (1.63%-1.93%)	377	1.27% (1.14%-1.4%)	143	0.48% (0.41%-0.57%)	7	0.02% (0.01%-0.05%)
JALISCO	258828	2198	0.85% (0.81%-0.89%)	1684	0.65% (0.62%-0.68%)	504	0.19% (0.18%-0.21%)	10	0% (0%-0.01%)
MICHOACAN	68080	527	0.77% (0.71%-0.84%)	405	0.59% (0.54%-0.66%)	119	0.17% (0.14%-0.21%)	3	0% (0%-0.01%)
MORELOS	21835	68	0.31% (0.24%-0.39%)	41	0.19% (0.13%-0.25%)	26	0.12% (0.08%-0.17%)	1	0% (0%-0.03%)
NAYARIT	46365	170	0.37% (0.31%-0.43%)	127	0.27% (0.23%-0.33%)	43	0.09% (0.07%-0.12%)	0	0% (0%-0.01%)
NUEVO LEÓN	252506	2459	0.97% (0.94%-1.01%)	1388	0.55% (0.52%-0.58%)	977	0.39% (0.36%-0.41%)	94	0.04% (0.03%-0.05%)
OAXACA	36641	203	0.55% (0.48%-0.64%)	139	0.38% (0.32%-0.45%)	64	0.17% (0.13%-0.22%)	0	0% (0%-0.01%)
PUEBLA	151774	1603	1.06% (1.01%-1.11%)	1116	0.74% (0.69%-0.78%)	474	0.31% (0.28%-0.34%)	13	0.01% (0%-0.01%)
QUERÉTARO	105143	622	0.59% (0.55%-0.64%)	453	0.43% (0.39%-0.47%)	166	0.16% (0.13%-0.18%)	3	0% (0%-0.01%)
QUINTANA ROO	40677	283	0.7% (0.62%-0.78%)	196	0.48% (0.42%-0.55%)	86	0.21% (0.17%-0.26%)	1	0% (0%-0.01%)
SAN LUIS POTOSÍ	64801	515	0.79% (0.73%-0.87%)	375	0.58% (0.52%-0.64%)	137	0.21% (0.18%-0.25%)	3	0% (0%-0.01%)
SINALOA	192436	1240	0.64% (0.61%-0.68%)	765	0.4% (0.37%-0.43%)	465	0.24% (0.22%-0.26%)	10	0.01% (0%-0.01%)
SONORA	146398	476	0.33% (0.3%-0.36%)	330	0.23% (0.2%-0.25%)	139	0.09% (0.08%-0.11%)	7	0% (0%-0.01%)
TABASCO	51171	816	1.59% (1.49%-1.71%)	479	0.94% (0.85%-1.02%)	334	0.65% (0.58%-0.73%)	3	0.01% (0%-0.02%)
TAMAULIPAS	104010	984	0.95% (0.89%-1.01%)	842	0.81% (0.76%-0.87%)	139	0.13% (0.11%-0.16%)	3	0% (0%-0.01%)
TLAXCALA	11421	92	0.81% (0.65%-0.99%)	67	0.59% (0.45%-0.74%)	25	0.22% (0.14%-0.32%)	0	0% (0%-0.03%)
VERACRUZ	166093	1803	1.09% (1.04%-1.14%)	1354	0.82% (0.77%-0.86%)	435	0.26% (0.24%-0.29%)	14	0.01% (0%-0.01%)
YUCATÁN	47885	249	0.52% (0.46%-0.59%)	138	0.29% (0.24%-0.34%)	103	0.22% (0.18%-0.26%)	8	0.02% (0.01%-0.03%)
ZACATECAS	30930	299	0.97% (0.86%-1.08%)	205	0.66% (0.58%-0.76%)	94	0.3% (0.25%-0.37%)	0	0% (0%-0.01%)
TOTAL	3695039	32962	0.89% (0.88%-0.9%)	22858	0.62% (0.61%-0.63%)	9683	0.26% (0.26%-0.27%)	421	0.01% (0.01%-0.01%)
Supplementary table 3. Clinic-based prevalence of URE-related visual impairment in Mexican outpatients by state. Abbreviatures: VI= Visual Impairment, MiVI= Mild Visual Impairment, MoVI= Moderate Visual Impairment, SVI= Severe Visual Impairment, CI= Confidence Intervals

## Sheet: STable4
			TOTAL VI			MiVI			MoVI			SVI
Age (years)	Sex	n	Cases	Clinic-based prevalence % (95% CI)	ꭓ2/ Cramér’s V	Cases	Clinic-based prevalence % (95% CI)	ꭓ2/ Cramér’s V	Cases	Clinic-based prevalence % (95% CI)	ꭓ2/ Cramér’s V	Cases	Clinic-based prevalence % (95% CI)	ꭓ2/ Cramér’s V
<10	Female	53082	1435	2.7% (2.57%-2.84%)	8.6298, df = 1, p= 0.0033/ 0.009	1101	2.07% (1.95%-2.2%)	8.443, df = 1, p= 0.0036/ 0.009	328	0.62% (0.55%-0.69%)	0.7502, df = 1, p= 0.3864/ 0.002	6	0.01% (0%-0.02%)	0.1497, df = 1, p= 0.6988/ 0.001
	Male	49796	1201	2.41% (2.28%-2.55%)		907	1.82% (1.71%-1.94%)		286	0.57% (0.51%-0.64%)		8	0.02% (0.01%-0.03%)
10 to 19	Female	308237	2464	0.8% (0.77%-0.83%)	10.227, df = 1, p= 0.0013/ 0.004	1850	0.6% (0.57%-0.63%)	19.14, df = 1, p< 0.0001/ 0.006	586	0.19% (0.18%-0.21%)	1.1423, df = 1, p= 0.2852/ 0.001	28	0.01% (0.01%-0.01%)	1.2104, df = 1, p=0.2713/ 0.001
	Male	217667	1918	0.88% (0.84%-0.92%)		1520	0.7% (0.66%-0.73%)		385	0.18% (0.16%-0.2%)		13	0.01% (0%-0.01%)
20 to 29	Female	348096	1632	0.47% (0.45%-0.49%)	23.427, df = 1, p< 0.0001/ 0.006	1159	0.33% (0.31%-0.35%)	15.695, df = 1, p< 0.0001/ 0.005	451	0.13% (0.12%-0.14%)	6.8796, df = 1, p= 0.0087/ 0.003	22	0.01% (0%-0.01%)	0.4505, df = 1, p= 0.5021/ 0.0009
	Male	205449	1160	0.56% (0.53%-0.6%)		820	0.4% (0.37%-0.43%)		323	0.16% (0.14%-0.18%)		17	0.01% (0%-0.01%)
30 to 39	Female	264696	1246	0.47% (0.45%-0.5%)	13.633, df = 1, p< 0.001/ 0.005	883	0.33% (0.31%-0.36%)	8.8496, df = 1, p= 0.0029/ 0.004	348	0.13% (0.12%-0.15%)	3.4936, df = 1, p= 0.0616/ 0.002	15	0.01% (0%-0.01%)	1.6812, df = 1, p= 0.1948/ 0.002
	Male	154858	859	0.55% (0.52%-0.59%)		605	0.39% (0.36%-0.42%)		239	0.15% (0.14%-0.18%)		15	0.01% (0.01%-0.02%)
40 to 49	Female	395044	1641	0.42% (0.4%-0.44%)	1.2238, df = 1, p= 0.2686/ 0.001	1100	0.28% (0.26%-0.3%)	2.2295, df = 1, p= 0.1354/ 0.001	518	0.13% (0.12%-0.14%)	0.0414, df = 1, p= 0.8386/ 0.0002	23	0.01% (0%-0.01%)	2.844, df = 1, p= 0.09172/ 0.002
	Male	208126	824	0.4% (0.37%-0.42%)		535	0.26% (0.24%-0.28%)		268	0.13% (0.11%-0.15%)		21	0.01% (0.01%-0.02%)
50 to 59	Female	457446	2507	0.55% (0.53%-0.57%)	0.1823, df = 1, p= 0.6693/ 0.0005	1648	0.36% (0.34%-0.38%)	0.9872, df = 1, p= 0.3204/ 0.001	811	0.18% (0.17%-0.19%)	4.4284, df = 1, p-= 0.0353/ 0.002	48	0.01% (0.01%-0.01%)	0.0003, df = 1, p= 0.9851/ 2.2e-05
	Male	248819	1384	0.56% (0.53%-0.59%)		859	0.35% (0.32%-0.37%)		498	0.2% (0.18%-0.22%)		27	0.01% (0.01%-0.02%)
60 to 69	Female	313377	3178	1.01% (0.98%-1.05%)	6.4915, df = 1, p= 0.01084/ 0.003	2170	0.69% (0.66%-0.72%)	0.5971, df = 1, p= 0.4397/ 0.001	963	0.31% (0.29%-0.33%)	11.661, df = 1, p< 0.001/ 0.004	45	0.01% (0.01%-0.02%)	0.0085, df = 1, p= 0.9262/ 0.0001
	Male	183756	2004	1.09% (1.04%-1.14%)		1308	0.71% (0.67%-0.75%)		671	0.37% (0.34%-0.39%)		25	0.01% (0.01%-0.02%)
70 to 79	Female	139011	3504	2.52% (2.44%-2.6%)	4.0959, df = 1, p= 0.04299/ 0.004	2445	1.76% (1.69%-1.83%)	1.5916, df = 1, p= 0.2071/ 0.002	1027	0.74% (0.69%-0.79%)	3.0431, df = 1, p= 0.0810/ 0.003	32	0.02% (0.02%-0.03%)	2.4e-24, df = 1, p= 1/ 3.2e-15
	Male	88057	2342	2.66% (2.55%-2.77%)		1613	1.83% (1.74%-1.92%)		709	0.81% (0.75%-0.87%)		20	0.02% (0.01%-0.04%)
≥80	Female	36298	2206	6.08% (5.83%-6.33%)	0.9104, df = 1, p= 0.34/ 0.003	1393	3.84% (3.64%-4.04%)	1.736, df = 1, p= 0.1876/ 0.005	779	2.15% (2%-2.3%)	0.0265, df = 1, p= 0.8706/ 0.0006	34	0.09% (0.06%-0.13%)	1.8e-28, df = 1, p= 1/ 5.6e-17
	Male	23224	1457	6.27% (5.97%-6.59%)		942	4.06% (3.81%-4.32%)		493	2.12% (1.94%-2.32%)		22	0.09% (0.06%-0.14%)
	Total	3695039	32962	0.89% (0.88%-0.9%)		22858	0.62% (0.61%-0.63%)		9683	0.26% (0.26%-0.27%)		421	0.01% (0.01%-0.01%)
Supplementary table 4. Clinic-based prevalence of URE-related visual impairment in Mexican outpatients by age and sex. Abbreviatures: VI= Visual Impairment, MiVI= Mild Visual Impairment, MoVI= Moderate Visual Impairment, SVI= Severe Visual Impairment, CI= Confidence Intervals

## Sheet: STable5
	Visual capacity
	NV		MiVI		MoVI		SVI		Total
	n	%	n	%	n	%	n	%	n	%
Astigmatism	46641	0.049212	1728	0.0755972	591	0.0610348	18	0.0427553	48978	0.049941
Hyperopia	369413	0.389776	4663	0.203999	2476	0.255706	149	0.353919	376701	0.384107
Hyperopia-astigmatism	56373	0.0594805	3406	0.149007	1352	0.139626	40	0.0950119	61171	0.0623737
Myopia	230583	0.243294	3066	0.134132	1539	0.158938	97	0.230404	235285	0.239911
Myopia-astigmatism	244746	0.258237	9995	0.437265	3725	0.384695	117	0.27791	258583	0.263667
Total	947756	1	22858	1	9683	1	421	1
Supplementary table 5. Vision impairment and associated uncorrected refractive error. Abbreviatures: VI= Visual Impairment, MiVI= Mild Visual Impairment, MoVI= Moderate Visual Impairment, SVI= Severe Visual Impairment.
